# Supplementary material for: Metabolic reprogramming during Candida albicans planktonic-biofilm transition is modulated by the transcription factors Zcf15 and Zcf26
Source: PLoS Biol. 2024 Jun 21;22(6):e3002693. doi: 10.1371/journal.pbio.3002693 (PMC11221756; doi:10.1371/journal.pbio.3002693)
Supplement: S2 Data — (XLSX) [file pbio.3002693.s013.xlsx]

## Sheet: Fig1C
Standard Optical Density values for candidates genes (Data linked to figure 1C)
	Without Dox				With Dox
	Set1	Set2	Set3		Set1	Set2	Set3
Wild-type	0.8093	0.829	0.8312		0.8902	0.8938	0.8518
PTET-NRG1	0.8772	0.8654	0.7458		0.3075	0.2908	0.2396
