# Supplementary material for: Metabolic reprogramming during Candida albicans planktonic-biofilm transition is modulated by the transcription factors Zcf15 and Zcf26
Source: PLoS Biol. 2024 Jun 21;22(6):e3002693. doi: 10.1371/journal.pbio.3002693 (PMC11221756; doi:10.1371/journal.pbio.3002693)
Supplement: S3 Data — (XLSX) [file pbio.3002693.s014.xlsx]

## Sheet: Fig1D
Standard Optical Density values for candidates genes (Data linked to figure 1D)
	Without Dox							With Dox
Gene	Set1	Set2	Set3	Set4	Set5	Set6		Set1	Set2	Set3	Set4	Set5	Set6
WT	0.9267	0.9648	0.9359	0.9204	0.9342	0.9371		0.9367	0.9285	0.9241	0.9289	0.9528	0.9651
CBF1	0.9536	0.971	0.9926	0.9637	0.9357	0.9368		0.3324	0.473	0.359	0.3985	0.4885	0.4709
FCP	0.9491	0.9524	0.95	0.9597	0.9588	0.9386		0.5867	0.5609	0.5429	0.633	0.7008	0.5573
GAL7	0.9343	0.9391	0.9273	0.9192	0.9092	0.9065		0.0842	0.0915	0.1205	0.0983	0.1277	0.163
NRG1	0.9403	0.967	0.9238	0.9521	0.946	0.9443		0.1997	0.1262	0.1602	0.1216	0.1081	0.1968
PAB1	0.9722	0.9446	0.9345	0.9422	0.9391	0.9237		0.1201	0.0896	0.1061	0.1536	0.1519	0.13
RBF1	0.9715	0.9578	0.9533	0.942	0.9521	0.9282		0.2001	0.2634	0.2462	0.2859	0.3501	0.2241
ZCF8	0.9518	0.9486	0.9332	0.9264	0.9209	0.9099		0.0729	0.0911	0.111	0.1085	0.1283	0.1526
ZCF15	0.9721	0.9946	0.9618	0.945	0.9365	0.9476		0.3015	0.2537	0.3512	0.3839	0.4577	0.5549
ZCF26	0.9596	0.9807	0.9461	0.9242	0.927	0.9585		0.4203	0.3782	0.5065	0.4363	0.6279	0.6381
ZFU2	0.9682	0.9477	0.9332	0.9494	0.9277	0.9156		0.2624	0.2912	0.3075	0.2751	0.3022	0.319
ORF19.7199	0.952	0.9325	0.9319	0.9042	0.9199	0.9193		0.508	0.5676	0.6365	0.5683	0.6138	0.4399
ORF19.5933	0.9496	0.9747	0.9651	0.9121	0.9372	0.9294		0.0668	0.0733	0.0843	0.0732	0.1162	0.1528
ORF19.1666	0.9807	0.939	0.9284	0.9329	0.9356	0.9174		0.2781	0.3906	0.3221	0.4041	0.5577	0.4387
ORF19.2973	1.3776	0.936	0.9439	0.9176	0.9359	0.9274		0.1831	0.2357	0.2604	0.24	0.2595	0.313
ORF19.3720	0.9447	0.9345	0.9227	0.9294	0.9168	0.9018		0.458	0.2529	0.6353	0.4878	0.5404	0.601
ORF19.5381	0.9545	0.9447	0.9401	0.9376	0.9422	0.9274		0.4754	0.5372	0.5645	0.4691	0.4081	0.5594
