# Supplementary material for: Metabolic reprogramming during Candida albicans planktonic-biofilm transition is modulated by the transcription factors Zcf15 and Zcf26
Source: PLoS Biol. 2024 Jun 21;22(6):e3002693. doi: 10.1371/journal.pbio.3002693 (PMC11221756; doi:10.1371/journal.pbio.3002693)
Supplement: S4 Data — (XLSX) [file pbio.3002693.s015.xlsx]

## Sheet: Fig1E
Biomass measurement for candidate genes in mg (Data linked to figure 1E)
	Without Dox				With Dox
Gene	Set1	Set2	Set3		Set1	Set2	Set3
WT	6.1	5.8	6.4		5.7	5.9	6.3
CBF1	5.9	6.2	6		4.2	3.9	4.1
FCP1	5.4	5.6	6		2.8	3.1	3
GAL7	5.6	5.1	5.3		2.1	2.6	2.3
NRG1	6.3	5.7	5.8		2.1	2.1	1.8
PAB1	4.8	5.2	5.5		1.8	1.9	1.7
RBF1	5.9	5.6	5.4		3.1	2.5	2.8
ZCF8	5.3	4.8	5		2	2.4	2.4
ZCF15	5.6	5.2	5.7		2.6	2.3	2.8
ZCF26	4.5	6.6	6.4		3	3.6	2.6
ZFU2	4.7	5.5	5.8		2.9	2.6	3
ORF19.7199	5.7	5.9	6.1		3.9	3.4	3.9
ORF19.5933	5.7	5.5	5.2		1.6	1.9	1.8
ORF19.1666	5.4	5.3	5.2		4.1	3.7	4
ORF19.2973	4.5	4.2	3.8		1.4	1.6	1.1
ORF19.3720	5	5.1	5.3		2.1	2	2.8
ORF19.5381	4.3	5.1	4.5		3.4	2.6	3.4
