# Supplementary material for: Metabolic reprogramming during Candida albicans planktonic-biofilm transition is modulated by the transcription factors Zcf15 and Zcf26
Source: PLoS Biol. 2024 Jun 21;22(6):e3002693. doi: 10.1371/journal.pbio.3002693 (PMC11221756; doi:10.1371/journal.pbio.3002693)
Supplement: S5 Data — (XLSX) [file pbio.3002693.s016.xlsx]

## Sheet: Fig3D
Values of real time PCR (Linked to Figure 3D)
	PTET-ZCF15				PTET-ZCF26
	Set1	Set2	Set3		Set1	Set2	Set3
ECE1	-4.82	-4.19	-4.09		-6.62	-5.74	-4.88
HWP1	-3.69	-1.98	-3.69		-4.88	-3.31	-5.56
HYR1	-2.85	-2.67	-1.8		-4.4	-4.87	-3.44
IHD1	-6.18	-6.25	-5.59		-6.76	-4.16	-5.85
ZCF15	3.91	4.71	4.77		-0.66	-0.85	-0.34
ZCF26	0.06	0.89	0.26		4.71	5.17	5.1
INO1	1.75	1.75	1.82		0.74	0.82	0.72
ORF19.4571	7.17	6.56	5.92		5.72	6.29	5.85
