# Supplementary material for: Metabolic reprogramming during Candida albicans planktonic-biofilm transition is modulated by the transcription factors Zcf15 and Zcf26
Source: PLoS Biol. 2024 Jun 21;22(6):e3002693. doi: 10.1371/journal.pbio.3002693 (PMC11221756; doi:10.1371/journal.pbio.3002693)
Supplement: S6 Data — (XLSX) [file pbio.3002693.s017.xlsx]

## Sheet: Fig4C
ChIP-qPCR data ( Data linked to Figure 4C)
	Untagged				NTAP-Zcf15				NTAP-Zcf26
Gene	Set1	Set2	Set3		Set1	Set2	Set3		Set1	Set2	Set3
TYE7	0.027	0.054	0.0311		0.236	0.321	0.193		0.149	0.11	0.0913
IDP2	0.04	0.007	0.012		0.289	0.398	0.343		0.461	0.564	0.302
MDH1-3	0.041	0.005	0.007		0.151	0.158	0.182		0.067	0.058	0.074
OSM2	0.059	0.01	0.005		1.14	1.1	1.2		1.08	1.44	1.73
ORF19.3690	0.04	0.033	0.026		0.044	0.045	0.064		0.009	0.02	0.008
