# Supplementary material for: Metabolic reprogramming during Candida albicans planktonic-biofilm transition is modulated by the transcription factors Zcf15 and Zcf26
Source: PLoS Biol. 2024 Jun 21;22(6):e3002693. doi: 10.1371/journal.pbio.3002693 (PMC11221756; doi:10.1371/journal.pbio.3002693)
Supplement: S7 Data — (XLSX) [file pbio.3002693.s018.xlsx]

## Sheet: Fig5A
Area under the curve (AUC) values of wild type and overexpression strains (Data linked to the Figure 5A)
Growth Condition	CEC4665	CEC5916	CEC5918
Succinic_Acid	7.72982	492.875	6913.75	Carbon source
Acetic_Acid	295.955	6284.03	2401.26
a-Keto-Glutaric_Acid	511.763	8128.09	11695.5
Citric acid	12.2996	0	4835.58
Fumaric aid	6.74963	0	4449.25
L-malic acid	2675.03	1385.33	4314.14
Pyruvic_Acid	2679.64	5099.63	5407.76
L-Arginine	815	0.743752	329.41
L-Arginine	18677.5	811.301	1403.42	Nitrogen source
L-Arginine	9783.42	470.611	137.66	Nutrient complement
Arg-Ala	17034.4	415.821	735.862	Nitrogen peptides
Arg-Arg	19146.2	753.123	821.318
Arg-Asp	18614.5	633.789	583.002
Arg-Gln	17204.3	1.7509	92.9419
Arg-Glu	17314.9	59.63	280.689
Arg-Ile	17892.8	346.235	438.892
Arg-Leu	18174	394.028	352.093
Arg-Lys	19394	463.411	323.532
Arg-Met	19236.2	327.122	674.594
Arg-Ser	17676.3	170.337	109.686
Arg-Trp	18511.3	245.79	517.219
Arg-Tyr	17416.6	385.984	776.515
Arg-Val	18606.8	296.058	492.276
Ile-Arg	18471.9	712.889	1334.3
Leu-Arg	17486	429.175	1124.83
Pro-Arg	18320	148.434	179.87
