# Supplementary material for: Metabolic reprogramming during Candida albicans planktonic-biofilm transition is modulated by the transcription factors Zcf15 and Zcf26
Source: PLoS Biol. 2024 Jun 21;22(6):e3002693. doi: 10.1371/journal.pbio.3002693 (PMC11221756; doi:10.1371/journal.pbio.3002693)
Supplement: S8 Data — (XLSX) [file pbio.3002693.s019.xlsx]

## Sheet: Fig6B 
Biomass measurements for knockout strains, in mg (Data linked to Figure 6B)
	Wild-type	zcf15/zcf15	zcf26/zcf26	zcf15/zcf15 zcf26/zcf26
set1	5.6	5.4	8.3	7.2
set2	5.9	6.3	8.5	7.7
set3	6.1	6.6	7.9	7.3
