# Supplementary material for: Metabolic reprogramming during Candida albicans planktonic-biofilm transition is modulated by the transcription factors Zcf15 and Zcf26
Source: PLoS Biol. 2024 Jun 21;22(6):e3002693. doi: 10.1371/journal.pbio.3002693 (PMC11221756; doi:10.1371/journal.pbio.3002693)
Supplement: S9 Data — (XLSX) [file pbio.3002693.s020.xlsx]

## Sheet: S1B Fig
Doubling times in min (Data linked to Figure S1B)
	Without dox			With dox
	Set1	Set2		Set1	Set2
Wild type	101.8	100.61		104.5	103.4
CBF1	93.5	103.8		99.6	106.9
FCP1	97.26	102.3		109.6	106.66
GAL7	91.2	91.1		96.1	95.7
NRG1	92.5	96.1		95.1	95.5
PAB1	94	95.3		142.1	138.1
RBF1	99.1	104.4		106.4	106.4
ZCF8	154.7	151.3		152	149.9
ZCF15	103.3	99.3		103	102.68
ZCF26	105.2	103.2		111	104
ZFU2	101.8	104.9		102.4	99.66
ORF19.7199	121.5	126.5		123.6	122.5
ORF19.5933	117.1	112.5		115.8	114.6
ORF19.1666	101.2	98		96.7	98.07
ORF19.2973	75.9	72.5		81.1	78.3
ORF19.3720	97	100.6		95.8	100
ORF19.5381	218.6	225.8		414.6	424.8
