# Supplementary material for: Metabolic reprogramming during Candida albicans planktonic-biofilm transition is modulated by the transcription factors Zcf15 and Zcf26
Source: PLoS Biol. 2024 Jun 21;22(6):e3002693. doi: 10.1371/journal.pbio.3002693 (PMC11221756; doi:10.1371/journal.pbio.3002693)
Supplement: S11 Data — (XLSX) [file pbio.3002693.s022.xlsx]

## Sheet: S3B Fig
Standard Optical Density of wild type and PTET-ZCF25 overexpression strain (Data linked to Figure S3B)
	Without dox							With dox
Gene	Set1	Set2	Set3	Set4	Set5	Set6		Set1	Set2	Set3	Set4	Set5	Set6
Wild-type	0.9365	0.9289	1.0412	0.9694	0.8952	0.9149		0.9802	0.8804	1.0159	0.906	0.8316	0.9124
PTET-ZCF25	0.9641	0.9229	1.0792	0.9812	0.8413	0.8956		1.005	0.9084	1.0053	0.9242	0.8678	0.9454
