# Supplementary material for: Metabolic reprogramming during Candida albicans planktonic-biofilm transition is modulated by the transcription factors Zcf15 and Zcf26
Source: PLoS Biol. 2024 Jun 21;22(6):e3002693. doi: 10.1371/journal.pbio.3002693 (PMC11221756; doi:10.1371/journal.pbio.3002693)
Supplement: S12 Data — (XLSX) [file pbio.3002693.s023.xlsx]

## Sheet: S4A Fig
Biomass measurements for biofilm grown in Spider medium, in mg (Data linked to Figure S4A)
	No dox				With dox
Wild type	6.2	5.8	5.7		5.9	5.3	5.6
PTET-ZCF15	7	6.3	5.8		1.8	1.4	1.3
PTET-ZCF26	5.4	5.9	6.1		1.9	1.5	1.2
