# Supplementary material for: Metabolic reprogramming during Candida albicans planktonic-biofilm transition is modulated by the transcription factors Zcf15 and Zcf26
Source: PLoS Biol. 2024 Jun 21;22(6):e3002693. doi: 10.1371/journal.pbio.3002693 (PMC11221756; doi:10.1371/journal.pbio.3002693)
Supplement: S13 Data — (XLSX) [file pbio.3002693.s024.xlsx]

## Sheet: S4B Fig
Biomass of strains placed under the control of constitutive promoter TDH3, in mg (Data linked to figure S4B)
	CEC4665	CEC5915	CEC5916	CEC5917	CEC5918
Set1	4.2	1.8	1.9	2.6	2.3
Set2	4.9	2.1	1.7	2.7	3.2
Set3	5.3	2.4	2.2	2.9	2.5
