# Supplementary material for: Metabolic reprogramming during Candida albicans planktonic-biofilm transition is modulated by the transcription factors Zcf15 and Zcf26
Source: PLoS Biol. 2024 Jun 21;22(6):e3002693. doi: 10.1371/journal.pbio.3002693 (PMC11221756; doi:10.1371/journal.pbio.3002693)
Supplement: S14 Data — (XLSX) [file pbio.3002693.s025.xlsx]

## Sheet: S5C Fig
Data linked to Figure S5C
Gene name	Log2 fold change PTET-ZCF15	Log2 fold change PTET-ZCF26
HXK2	-1.952	-1.476
PGI1	-2.03	-1.503
PFK1	-1.263	-1.399
FBA1	-1.647	-1.116
TDH3	-2.364	-2.201
PGK1	-2.025	-1.819
GPM1	-1.298	-0.836
ENO1	-1.693	-1.418
ADH1	-1.674	-2.393
PFK2	-1.787	-2.178
PFK26	-1.868	-1.585
TYE7	-1.288	-2.509
GLK4	-2.923	-2.997
GLK1	-1.544	-1.706
ADH5	-1.605	-2.57
PGM2	-1.538	-2.215
GAL10	-1.369	-2.139
GRP2	-1.767	-2.812
ORF19.2308	-0.406	-1.583
ADH2	-1.052	-1.238
ACO1	1.25	1.649
KGD2	0.866	1.327
LSC1	1.385	1.594
SDH12	0.821	1.29
FRUN12	1.274	1.528
MDH1-3	1.584	1.767
ACS1	2.798	1.474
ACS2	1.737	2.072
IDP2	2.057	1.474
GDH3	1.54	1.872
OSM2	2.304	2.142
ORF19.1480	0.905	1.358
