# Supplementary material for: Metabolic reprogramming during Candida albicans planktonic-biofilm transition is modulated by the transcription factors Zcf15 and Zcf26
Source: PLoS Biol. 2024 Jun 21;22(6):e3002693. doi: 10.1371/journal.pbio.3002693 (PMC11221756; doi:10.1371/journal.pbio.3002693)
Supplement: S15 Data — (XLSX) [file pbio.3002693.s026.xlsx]

## Sheet: S6A Fig
Biomass measurement of biofilms formed by N-terminal tagged strains, in mg (data linked to Figure S6A)
	Without Dox				With Dox
Strain	Set1	Set2	Set3		Set1	Set2	Set3
CEC4665	4.7	5.1	3.9		4.9	4.5	4.2
CEC5929	5.3	4.8	4.6		1.8	2.1	1.9
CEC5931	4.4	5.2	4.9		2.3	2.8	2.9
