# Supplementary material for: Metabolic reprogramming during Candida albicans planktonic-biofilm transition is modulated by the transcription factors Zcf15 and Zcf26
Source: PLoS Biol. 2024 Jun 21;22(6):e3002693. doi: 10.1371/journal.pbio.3002693 (PMC11221756; doi:10.1371/journal.pbio.3002693)
Supplement: S16 Data — (XLSX) [file pbio.3002693.s027.xlsx]

## Sheet: S7 Fig
Area under the curve (AUC) values of wild type and overexpression strains (Data linked to Figure S7)
Growth Condition	CEC4665	CEC5916	CEC5918
Succinic_Acid	7.72982	492.875	6913.75	Carbon source
Acetic_Acid	295.955	6284.03	2401.26
a-Keto-Glutaric_Acid	511.763	8128.09	11695.5
Adenosine	78.9916	1016.72	894.498
D-Trehalose	1267.58	5631.14	6482.33
D-Sorbitol	512.679	2056.07	7781.26
Inosine	221.165	706.349	857.958
L-Proline	568.319	1263.5	4370.87
Pyruvic_Acid	2679.64	5099.63	5407.76
Maltitol	1.49609	2578.27	8287.77
Inulin	12.8023	893.667	374.036
a-Methyl-D-Glucoside	383.868	7763.94	6427.71
Turanose	2105.74	10139.3	12820.6
D-Arabitol	291.2	746.791	989.756
Laminarin	246.533	631.601	744.845
Arbutin	2.24414	4.68668	748.906
Dextrin	397.762	776.993	2712.29
Melibionic_Acid	1941.84	2207.4	7320.35
Xylitol	206.719	141.414	2082.13
Butyric_Acid	3170.76	1180.44	2139.13
Gelatin	82.1965	29.4589	175.252
L-Tartaric_Acid	2292.91	669.812	779.49
L-Methionine	2155.53	568.865	1171.69
3-Hydroxy-2-Butanone	3200.66	636.043	2332.29
L-Ornithine	1011.37	70.4783	1289.82
d-Amino-Valeric_Acid	373.131	12.2484	0.748047
D-Raffinose	147.193	3.21994	67.3852
N-Acetyl-D-Galactosamine	111.77	0.748048	2.48419
L-Arginine	815	0.743752	329.41
b-Gentiobiose	60.8411	0	484.607
L-Glucose	0.247824	0	1079.51
D-Melezitose	0	0	464.596
b-Methyl-D-Galactoside	0	0	424.563
b-Methyl-D-Xylopyranoside	434.11	0	53.2746
N-Acetyl-D-Glucosaminitol	0	38.8472	753.601
Caproic_Acid	2.22315	0	417.974
2-Hydroxy-Benzoic_Acid	315.623	0	1616.68
a-Keto-Valeric_Acid	243.647	0	23.4893
Itaconic_Acid	416.91	0	0
D-Lactic_Acid_Methyl_Ester	116.823	0	67.7034
Glycine	105.595	0	165.357
L-Histidine	14.2348	0	1670.39
L-Hydroxyproline	173.159	0	31.0075
L-Isoleucine	234.159	0	0
L-Leucine	692.442	0	0
L-Lysine	1469.84	0	80.3931
L-Phenylalanine	244.583	0	5.96926
L-Pyroglutamic_Acid	508.203	0	0
L-Valine	299.126	0	0
Putrescine	952.586	0	791.553
Glucuronamide	1.48896	818.857	1880.25	Nitrogen source
Ammonia	0.986122	376.95	1162.94
L-Leucine	3.70224	464.038	1343.26
Parabanic_Acid	22.1169	924.635	1947.88
N-Butylamine	2.50176	84.3274	403.375
L-Aspartic_Acid	49.505	1470.43	2057.96
Urea	26.023	720.49	1764.98
Uric_Acid	35.9117	740.64	1509.87
Xanthosine	17.6645	350.542	1231.57
L-Isoleucine	19.4337	383.031	1052.72
L-Serine	25.5888	300.719	803.107
L-Valine	15.6865	138.676	498.346
Cytosine	10.0068	81.5771	815.341
L-Glutamine	38.736	263.642	367.47
Adenine	28.2293	162.735	875.026
g-Amino-n-Butyric_Acid	209.709	874.744	1804.14
L-Asparagine	251.562	850.572	2043.12
N-Acetyl-D-Glucosamine	206.315	632.785	1075.04
Putrescine	154.028	455.663	565.652
D-Mannosamine	299.689	675.695	1115.94
Ala-Glu	653.551	1017.72	2192.85
Ala-Gln	557.895	777.108	1827.59
Ala-Thr	555.993	746.11	2096.26
Xanthine	721.042	896.302	1480.75
Ala-Gly	801.206	950.433	1926.21
Gly-Asn	854.992	734.462	1766.7
L-Glutamic_Acid	2636.79	1302.51	2347.33
Thymine	179.246	71.9055	1029.95
D-Galactosamine	1092.19	436.672	1154.5
Agmatine	3759.89	1387.82	2584.74
Gly-Met	5419.53	1932.29	2831.66
L-Ornithine	1929.23	666.342	1431.13
Ala-Leu	559.28	190.362	1930.45
L-Norvaline	2663.8	894.221	2137.13
Guanosine	1279.98	412.107	1275.74
Hydroxylamine	235.731	66.5522	225.044
d-Amino-Valeric_Acid	859.72	238.873	1310.89
Met-Ala	8887.31	2325.7	3825.85
L-Tryptophan	2157.55	441.43	1040.98
Inosine	1719.24	284.51	963.74
L-Tyrosine	4811.79	786.003	1212.57
Ala-His	7833.04	1229.6	2273.71
L-Cysteine	4247.68	621.103	975.16
Guanine	1352.08	123.585	55.6583
N-Acetyl-L-Glutamic_Acid	100.562	8.48893	439.098
L-Histidine	5504.5	310.009	718.107
D-Glucosamine	587.618	28.78	594.835
e-Amino-N-Caproic_Acid	470.064	20.503	611.799
L-Arginine	18677.5	811.301	1403.42
D-Lysine	225.108	9.5428	40.6081
Uracil	494.922	19.6747	546.931
Histamine	3016.55	117.916	619.449
Ethylenediamine	455.29	11.0584	21.7851
N-Acetyl-D-Galactosamine	927.605	18.4983	869.501
L-Citrulline	35.9933	0.249349	176.763
N-Acetyl-b-D-Mannosamine	408.34	0.249628	131.613
Biuret	0	143.355	595.514
Glycine	0	369.985	522.401
L-Lysine	0	92.0216	666.884
L-Phenylalanine	0	419.916	899.521
L-Proline	0	712.269	1241.09
L-Homoserine	112.692	0	0
Methylamine	573.351	0	0
N-Amylamine	0	220.243	828.392
b-Phenylethylamine	1.72774	0	156.664
Tyramine	0.989298	0	109.914
Acetamide	0.748039	0	343.369
Formamide	0.249576	0	895.956
Cytidine	9.67177	0	359.699
Thymidine	90.6255	0	530.305
Uridine	1309.97	0	181.544
Alloxan	2039.89	0	0
D-Biotin	2183.82	2788.18	582.618	Nutrient complements
L-Leucine	3.47645	4.19961	231.905
D-Alanine	598.561	710.649	85.5254
L-Ornithine	814.4	885.148	196.252
L-Homoserine_Lactone	193.196	194.774	576.482
Putrescine	981.934	648.75	358.675
b-Alanine	1896.39	1056.06	495.476
Positive_Control	576.93	275.853	135.267
Tween_60	4079.46	1724.89	1427.96
L-Valine	209.468	85.6212	58.2225
p-Amino-Benzoic_Acid	1114.93	447.482	1135.23
Nicotinamide	942.967	362.232	158.887
Folic_Acid	1219.83	454.449	983.489
Tween_80	5063	1883.93	333.207
[5]4-Amino-Imidazole-4[5]-Carboxamide	13295.8	3153.54	1060.9
Pyridoxamine	925.464	196.21	1296.5
Spermine	841.759	147.591	92.2194
Pyridoxal	201.473	35.0697	760.864
Choline	2062.38	284.547	345.292
L-Glutamine	26.6847	3.49795	3.5073
Cytosine	1880.7	231.82	236.057
Butyric_Acid	1835.89	174.266	928.141
D-Pantothenic_Acid	2542.29	231.78	485.737
L-Proline	575.722	50.4353	13.5457
Pyridoxine	317.806	27.299	271.5
a-Hydroxy-Butyric_Acid	1276.46	96.7746	612.179
N-Acetyl-D-Glucosamine	1479.36	80.8389	52.2183
L-Arginine	9783.42	470.611	137.66
L-Methionine	2816.88	125.281	205.638
L-Asparagine	1550.31	37.8919	135.953
L-Aspartic_Acid	3512.38	85.775	48.9833
Oxaloacetic_Acid	272.959	6.46083	55.0134
a-Keto-Butyric_Acid	1222.43	28.5285	973.952
Adenosine	107.789	2.47779	22.9794
L-Lysine	1450.72	30.1244	179.79
2'-Deoxy-Adenosine	3494.25	61.1559	222.301
Deferoxamine_Mesylate	2706.69	46.1662	213.529
Shikimic_Acid_[-]	412.963	6.95974	6.96703
Tween_20	2087.22	30.6548	199.917
D-Glucose	2614.31	18.7528	136.303
2'-Deoxy-Guanosine	2254.66	14.7846	100.627
Cyanocobalamin	39.5468	0.248636	327.262
Adenine	1153.84	4.20392	17.3565
Orotic_Acid	901.204	2.91285	267.641
Tween_40	4189.51	13.2957	660.583
Uracil	1374.83	4.32821	246.478
Thiamine	1204.77	3.70927	1275.98
D-Aspartic_Acid	975.559	2.94776	68.2838
Thymine	1188.2	2.88599	52.5011
Inosine_+_Thiamine	776.274	1.22808	820.873
Menadione	2655.47	3.84647	110.39
Quinolinic_Acid	609.51	0.748047	12.4182
L-Isoleucine_+_L-Valine	1660.72	1.73084	228.589
Pyrrolo-Quinoline_Quinone	2679.02	2.17085	106.773
2'-Deoxy-Uridine	1947.36	1.47173	104.944
L-Threonine	512.423	0.249348	50.3081
Thiamine_Pyrophosphate	2634.81	1.23883	890.99
2'-Deoxy-Cytidine	2884.88	1.21248	47.0389
2'-Deoxy-Inosine	2385.35	0.988874	73.4164
D-Glutamic_Acid	2451.23	0.49436	48.8392
L-Hydroxyproline	1679.81	0.247515	115.682
L-Alanine	575.287	0	10.4046
L-Cysteine	3571.64	0	0.495251
L-Glutamic_Acid	4142.23	0.248442	0
L-Phenylalanine	1266.59	0	15.4176
Guanine	208.512	0	29.3809
Guanosine	224.402	0	14.9601
Hypoxanthine	416.954	0	10.0001
Chorismic_Acid	814.439	0	86.4392
Cytidine	1223.14	0	27.3247
Spermidine	694.226	0	20.1341
Uridine	1401.37	0	27.7993
Nicotinic_Acid	325.956	0	70.6907
b-Nicotinamide_Adenine_Dinucleotide	412.604	0	42.9461
d-Amino-Levulinic_Acid	524.577	0	194.149
Glutathione	942.568	0	0.992604
Thymidine	3585.7	0	47.4851
Riboflavin	2846.19	0	208.863
myo-Inositol	3248.84	0	212
Sodium_Caprylate	1432.41	0	856.241
Ala-Glu	0.249352	650.875	699.858	Nitrogen peptides
Ala-Gly	0.498698	717.343	690.532
Glu-Glu	0.498698	665.538	718.065
Glu-Gly	1.49609	912.169	753.83
Asn-Val	1.24674	473.366	742.134
L-Glutamine	1.49609	433.004	538.592
Glu-Ser	1.99479	524.501	564.429
Ala-Thr	2.24414	281.466	267.823
Ala-Ala	0.748855	90.7995	462.267
Gln-Gln	13.503	683.721	678.574
Gly-Phe	17.8858	539.915	759.611
Ala-Leu	10.7281	190.176	731.861
Asp-Trp	17.9531	277.789	223.799
Ala-Tyr	17.2051	247.894	673.142
Asp-Val	30.1712	375.62	528.559
Asn-Glu	175.672	1229.34	1082.2
Asp-Asp	0.498698	2.25671	1.48742
Asp-Leu	45.6334	201.317	234.484
Ala-Asn	237.552	843.632	1139.14
Gly-Leu	235.822	590.166	968.855
Gly-Pro	378.427	813.439	586.688
Ala-Phe	244.611	392.288	1116.35
Leu-Glu	567.768	860.077	1395.18
Leu-Asp	735.579	815.153	1556.5
Gly-Lys	121.642	131.512	291.194
Ile-Ala	130.361	117.643	624.586
Asp-Lys	1175.11	511.163	614.785
Gly-Val	1157.62	476.384	868.34
Leu-Phe	2477.57	990.256	804.247
Ile-Pro	1647.79	653.367	661.879
Ile-Gly	1428.87	529.787	1200.09
Ala-Trp	153.757	49.794	538.19
Gly-Thr	1296.53	372.717	467.292
Ala-His	2489.32	643.225	751.702
Leu-Leu	1257.82	320.38	646.647
Ile-Met	5622.8	1390.16	2309.08
His-Met	8282.47	1569.33	1854.27
His-Val	4972.3	889.004	804.559
Ile-Gln	5127.66	912.675	1372.87
Glu-Trp	493.599	86.1384	524.698
His-Pro	4607.83	788.784	553.398
Ile-Ser	2338.79	381.228	1122.88
Gly-Trp	1724.24	276.018	452.392
His-Asp	6849.81	1057.73	924.106
Gly-Cys	2792.85	418.482	807.707
Gly-His	7192.54	1047.45	1323.99
His-Leu	6707.13	936.433	1392.39
His-Gly	10966.3	1368.77	1370.07
His-Trp	9367.18	1159.66	1134.75
Ile-Phe	3175.67	392.846	578.692
His-Ser	7214.14	774.058	437.442
His-Tyr	8222.32	727.868	410.223
Ile-His	9134.29	784.291	1425.74
Ile-Ile	1137.69	84.4802	1195.41
Ala-Lys	19.4029	1.22984	216.996
Ile-Trp	2863.28	173.174	569.544
Ile-Tyr	2078.76	120.364	375.978
Gly-Arg	18475	827.097	708.454
Arg-Arg	19146.2	753.123	821.318
Ile-Arg	18471.9	712.889	1334.3
Arg-Asp	18614.5	633.789	583.002
Ile-Val	1572.91	47.48	831.609
Ala-Arg	19330.1	498.984	748.367
Leu-Arg	17486	429.175	1124.83
Arg-Ala	17034.4	415.821	735.862
Arg-Lys	19394	463.411	323.532
Arg-Tyr	17416.6	385.984	776.515
Arg-Leu	18174	394.028	352.093
Arg-Ile	17892.8	346.235	438.892
Arg-Met	19236.2	327.122	674.594
Arg-Val	18606.8	296.058	492.276
Arg-Trp	18511.3	245.79	517.219
His-Lys	3951.02	44.5865	407.252
Arg-Ser	17676.3	170.337	109.686
Arg-Glu	17314.9	59.63	280.689
Arg-Gln	17204.3	1.7509	92.9419
D-Leu-Tyr	2307.48	1.48307	122.321
Val-Tyr-Val	941.529	1.49609	1330.56
Gly-D-Thr	224.879	0.997396	607.462
Phe-b-Ala	1814.17	9.13023	117.916
Lys-Gly	43.7595	0.247824	141.39
Pro-Arg	18320	148.434	179.87
Lys-Asp	1265.38	18.5551	158.049
Gly-D-Asp	336.808	11.2922	250.132
D-Ala-Gly-Gly	2455.5	107.856	1627.4
Met-b-Ala	3429.33	181.814	1241.28
Tyr-Val	2663.7	161.042	837.092
Lys-Met	1042.41	71.6633	461.492
Gly-D-Ala	16.6931	1.20544	374.133
Leu-His	4871.2	429.573	1011.9
His-Glu	1312.27	125.525	523.436
His-His	10794	1109.24	940.164
His-Ala	5307.38	558.675	487.061
Ile-Leu	866.967	121.227	568.435
Met-Tyr	5290.77	855.538	1729.76
Leu-Leu-Leu	876.286	146.996	751.688
Met-Thr	5585.44	998.444	1637.53
Phe-Asp	2012.03	438.934	1168.15
Leu-Tyr	272.114	65.388	387.289
Pro-Ile	833.289	206.285	666.352
Val-Met	3919.69	1031.82	1728.01
Ala-Ile	744.689	213.34	1206.04
Tyr-Gly-Gly	3426.77	1003.83	1805.29
Phe-Val	370.338	125.095	256.876
Val-Pro	1740.35	589.233	1230.19
Pro-Trp	1195.73	409.707	1286.21
Thr-Gln	3376.06	1179.7	1787.37
Val-Phe	835.941	305.878	658.117
Val-Ser	874.732	356.304	822.709
Pro-Asn	2345.6	1032.18	1840.48
Gly-Gly-Leu	1551.27	724.484	1815.43
Phe-Gly-Gly	1149.2	548.716	1037.2
Gly-Phe-Phe	346.874	300.84	1136.38
Gly-Gly-Gly	600.266	539.138	1281.02
Val-Glu	466.236	530.569	985.157
g-Glu-Gly	186.25	248.419	610.96
Val-Ala	173.616	256.75	1125.27
Ser-Asn	304.787	751.23	1234.43
Gly-Gly-Phe	294.98	948.974	1816.59
b-Ala-Phe	3.48198	11.2877	7.70255
Ser-Glu	179.68	659.678	656.614
Glu-Ala	223.774	1215.52	1944.66
Gly-Asp	34.6318	196.516	1.49609
Pro-Ser	92.523	560.556	1050.43
Val-Gln	56.612	599.542	1269.23
Pro-Glu	67.9848	727.679	828.286
Thr-Ser	15.4962	297.66	529.612
Ile-Asn	20.3926	611.151	1289.68
Leu-Pro	16.9557	674.35	842.348
Asp-Gly	10.9534	822.797	1009.07
Gly-Ile	0.997395	134.258	473.426
L-Glutamine	1.24577	349.477	974.358
Ala-Asp	0.748047	773.636	1330.81
Phe-Glu	0.249351	687.241	1390.65
Ala-Gln	0	620.521	1075.82
Asp-Ala	0	675.754	1315.81
Asp-Gln	0	1229.24	1847.96
Leu-Asn	0	378.912	811.538
Gln-Glu	0	656.282	906
Pro-Lys	3.23433	0	161.337
Pro-Val	0	375.827	1230.13
Ser-Asp	0	851.834	948.788
Val-Lys	8.21137	0	208.132
b-Ala-His	296.531	0	0
D-Ala-D-Ala	346.243	0	164.023
D-Ala-Gly	72.7105	0	318.914
D-Ala-Leu	282.256	0	210.309
D-Leu-D-Leu	2077.22	0	8.8299
D-Leu-Gly	1974.99	0	0
Gly-D-Ser	1380.29	0	663.085
Gly-D-Val	706.622	0	408.581
Leu-b-Ala	40.3344	0	76.1582
Leu-D-Leu	3777.69	0	164.586
Ala-Ala-Ala	2285.94	0	782.822
Gly-Gly-D-Leu	1323.93	0	11.4395
